# Supplementary material for: Evaluating the programme and behavior change theories of a community alcohol education intervention in rural Sri Lanka: a study protocol
Source: Glob Health Action. 2023 Nov 16;16(1):2273625. doi: 10.1080/16549716.2023.2273625 (PMC10795635; doi:10.1080/16549716.2023.2273625)
Supplement: Supplemental Material [file ZGHA_A_2273625_SM7248.zip]

Archive with 2 entries (2 files):
- Supplemental_material.docx
- Supplementary_file.docx
